# Supplementary material for: Adoptive T Cell Therapy Is Complemented by Oncolytic Virotherapy with Fusogenic VSV-NDV in Combination Treatment of Murine Melanoma
Source: Cancers (Basel). 2021 Mar 2;13(5):1044. doi: 10.3390/cancers13051044 (PMC7958625; doi:10.3390/cancers13051044)
Supplement: Supplementary file 1 [file cancers-13-01044-s001.zip]

Archive with 15 entries (12 files):
- Supplementary files/
- Supplementary files/Sup_Figure 5.pdf
- __MACOSX/
- __MACOSX/Supplementary files/
- __MACOSX/Supplementary files/._Sup_Figure 5.pdf
- Supplementary files/Sup_Figure 4.pdf
- __MACOSX/Supplementary files/._Sup_Figure 4.pdf
- Supplementary files/Sup_Figure 3.pdf
- __MACOSX/Supplementary files/._Sup_Figure 3.pdf
- Supplementary files/Sup_Figure 2.pdf
- __MACOSX/Supplementary files/._Sup_Figure 2.pdf
- Supplementary files/Sup_Figure 1.pdf
- __MACOSX/Supplementary files/._Sup_Figure 1.pdf
- Supplementary files/Supplement Figure Legend.docx
- __MACOSX/Supplementary files/._Supplement Figure Legend.docx
